# Supplementary material for: Predictive value of chromosome 18q11.2‐q12.1 loss for benefit from bevacizumab in metastatic colorectal cancer: A post hoc analysis of the randomized phase III‐trial AGITG‐MAX
Source: Int J Cancer. 2022 May 23;151(7):1166–74. doi: 10.1002/ijc.34061 (PMC9545440; doi:10.1002/ijc.34061)
Supplement: Supplementary file 2 — Table S1 Supporting Information. [file IJC-151-1166-s001.xlsx]

## Sheet: Suppl Table S1
#Per patient dichotomized list of chromosome 18q11.2-q12.1 copy number status. Columns D-E were transferred to the NHMRC Clinical Trials Centre (author R.A.) for statistical analysis.
Sample Name	Sample Call	Patient ID	Patient call 18q	Accession	total number of sequenced reads	total number of uniquely mapped nonduplicate reads	total number of covered bases	Mean coverage per base	Median coverage per base	Percentage of targeted bases with coverage >10
1	no loss	1	no loss	EGAN00003352022 (SAMEA9990075)	2249078	2185030	109251500	0.007936	0	7e-06
3	loss	3	loss	EGAN00003352023 (SAMEA9990076)	12519997	11715407	585770350	0.221005	0	2.3e-05
4	loss	4	loss	EGAN00003352024 (SAMEA9990077)	8884779	8638842	431942100	0.157887	0	2.3e-05
6	loss	6	loss	EGAN00003352025 (SAMEA9990078)	10085230	9821661	491083050	0.18286	0	2.5e-05
11	loss	11	loss	EGAN00003352026 (SAMEA9990079)	3715444	3493428	174671400	0.066363	0	2e-05
13	loss	13	loss	EGAN00003352027 (SAMEA9990080)	9381139	9017443	450872150	0.169711	0	2.2e-05
15	no loss	15	no loss	EGAN00003352028 (SAMEA9990081)	5349799	5175508	258775400	0.093813	0	2.2e-05
16.1	loss	16	loss	EGAN00003352029 (SAMEA9990082)	6835562	6482558	324127900	0.123464	0	2.2e-05
16.2	no loss	16	loss	EGAN00003352030 (SAMEA9990083)	3488372	3311489	165574450	0.063035	0	1.6e-05
18	loss	18	loss	EGAN00003352031 (SAMEA9990084)	10731532	10308605	515430250	0.193972	0	2.3e-05
19.2	loss	19	loss	EGAN00003352032 (SAMEA9990085)	1118696	1067525	53376250	0.0053	0	4e-06
20.1	no loss	20	no loss	EGAN00003352033 (SAMEA9990086)	7005573	6776087	338804350	0.127824	0	2.3e-05
20.2	no loss	20	no loss	EGAN00003352034 (SAMEA9990087)	8876413	8638191	431909550	0.16216	0	2.4e-05
23	no loss	23	no loss	EGAN00003352035 (SAMEA9990088)	9246993	8941991	447099550	0.166029	0	2.1e-05
26	loss	26	loss	EGAN00003352036 (SAMEA9990089)	7112312	6853974	342698700	0.127432	0	2e-05
27	loss	27	loss	EGAN00003352037 (SAMEA9990090)	11073106	10569982	528499100	0.198466	0	2.5e-05
28	loss	28	loss	EGAN00003352038 (SAMEA9990091)	4662036	4524803	226240150	0.083923	0	2.1e-05
30	loss	30	loss	EGAN00003352039 (SAMEA9990092)	3490856	3278845	163942250	0.062201	0	2.2e-05
33.1	loss	33	loss	EGAN00003352040 (SAMEA9990093)	5140621	4866496	243324800	0.093729	0	2.2e-05
34	loss	34	loss	EGAN00003352041 (SAMEA9990094)	7326516	6941290	347064500	0.134507	0	2.6e-05
36	loss	36	loss	EGAN00003352042 (SAMEA9990095)	9160400	8729697	436484850	0.164505	0	2.2e-05
37	loss	37	loss	EGAN00003352043 (SAMEA9990096)	5857387	5602637	280131850	0.10721	0	2.6e-05
40	loss	40	loss	EGAN00003352044 (SAMEA9990097)	4344959	4215422	210771100	0.07774	0	2.1e-05
41	loss	41	loss	EGAN00003352045 (SAMEA9990098)	6987163	6722004	336100200	0.126707	0	2.3e-05
42	loss	42	loss	EGAN00003352046 (SAMEA9990099)	6934066	6678149	333907450	0.123791	0	2.2e-05
44	loss	44	loss	EGAN00003352047 (SAMEA9990100)	4050870	3916157	195807850	0.019659	0	1.3e-05
47	no loss	47	no loss	EGAN00003352048 (SAMEA9990101)	1909076	1866815	93340750	0.005347	0	2e-06
48	loss	48	loss	EGAN00003352049 (SAMEA9990102)	6137999	5907811	295390550	0.111684	0	2.3e-05
52	no loss	52	no loss	EGAN00003352050 (SAMEA9990103)	7912171	7634278	381713900	0.142389	0	2.3e-05
54	loss	54	loss	EGAN00003352051 (SAMEA9990104)	3886830	3676356	183817800	0.070103	0	1.9e-05
56	no loss	56	no loss	EGAN00003352052 (SAMEA9990105)	8646343	8260517	413025850	0.160209	0	2.9e-05
57	loss	57	loss	EGAN00003352053 (SAMEA9990106)	8552558	8275601	413780050	0.154379	0	2.6e-05
60	loss	60	loss	EGAN00003352054 (SAMEA9990107)	3545802	3423527	171176350	0.024625	0	1.4e-05
63	loss	63	loss	EGAN00003352055 (SAMEA9990108)	6572313	6232388	311619400	0.118784	0	2.2e-05
64	loss	64	loss	EGAN00003352056 (SAMEA9990109)	8591898	8285388	414269400	0.154976	0	2.5e-05
65.2	loss	65	loss	EGAN00003352057 (SAMEA9990110)	10113640	9700161	485008050	0.178897	0	2.5e-05
71	no loss	71	no loss	EGAN00003352058 (SAMEA9990111)	10016759	9757058	487852900	0.181112	0	2.3e-05
74	no loss	74	no loss	EGAN00003352059 (SAMEA9990112)	2785284	2674085	133704250	0.025055	0	1.5e-05
75.1	no loss	75	loss	EGAN00003352060 (SAMEA9990113)	8154941	7790884	389544200	0.144579	0	2.7e-05
75.2	loss	75	loss	EGAN00003352061 (SAMEA9990114)	3474844	3396625	169831250	0.061122	0	1.3e-05
76	no loss	76	no loss	EGAN00003352062 (SAMEA9990115)	12182440	11698075	584903750	0.217435	0	2.6e-05
78	loss	78	loss	EGAN00003352063 (SAMEA9990116)	4703392	4571722	228586100	0.085982	0	1.9e-05
79	no loss	79	no loss	EGAN00003352064 (SAMEA9990117)	2714558	2584558	129227900	0.048859	0	1.8e-05
80	loss	80	loss	EGAN00003352065 (SAMEA9990118)	9030889	8636866	431843300	0.16217	0	2.8e-05
83	loss	83	loss	EGAN00003352066 (SAMEA9990119)	8203661	7967945	398397250	0.146597	0	2.5e-05
84	loss	84	loss	EGAN00003352067 (SAMEA9990120)	9919158	9448073	472403650	0.175946	0	2.4e-05
88	no loss	88	no loss	EGAN00003352068 (SAMEA9990121)	8541794	8164380	408219000	0.154504	0	2.8e-05
90	no loss	90	no loss	EGAN00003352069 (SAMEA9990122)	7785329	7494762	374738100	0.14089	0	2.2e-05
90.1	no loss	90	no loss	EGAN00003352070 (SAMEA9990123)	5214247	5029638	251481900	0.094662	0	2.5e-05
91	no loss	91	no loss	EGAN00003352071 (SAMEA9990124)	3689558	3583239	179161950	0.025264	0	1.1e-05
98.2	no loss	98	no loss	EGAN00003352072 (SAMEA9990125)	7621165	7404040	370202000	0.138375	0	2.7e-05
100	loss	100	loss	EGAN00003352073 (SAMEA9990126)	9891340	9433829	471691450	0.177059	0	2.7e-05
101	loss	101	loss	EGAN00003352074 (SAMEA9990127)	12953899	12519664	625983200	0.233597	0	2.4e-05
103	loss	103	loss	EGAN00003352075 (SAMEA9990128)	4020730	3896925	194846250	0.071231	0	1.9e-05
105	loss	105	loss	EGAN00003352076 (SAMEA9990129)	5350596	5204873	260243650	0.034606	0	1.7e-05
109	loss	109	loss	EGAN00003352077 (SAMEA9990130)	7138550	6932786	346639300	0.126422	0	2.2e-05
110	no loss	110	no loss	EGAN00003352078 (SAMEA9990131)	2070196	2014758	100737900	0.037361	0	1.4e-05
111	loss	111	loss	EGAN00003352079 (SAMEA9990132)	16254644	15530177	776508850	0.292991	0	3.1e-05
112.1	no loss	112	no loss	EGAN00003352080 (SAMEA9990133)	2402584	2299690	114984500	0.043391	0	1.4e-05
112.2	no loss	112	no loss	EGAN00003352081 (SAMEA9990134)	2703178	2581010	129050500	0.016526	0	8e-06
114	loss	114	loss	EGAN00003352082 (SAMEA9990135)	2020887	1964353	98217650	0.012071	0	8e-06
116	no loss	116	no loss	EGAN00003352083 (SAMEA9990136)	3028952	2948571	147428550	0.020731	0	1.2e-05
120	no loss	120	no loss	EGAN00003352084 (SAMEA9990137)	3390424	3239746	161987300	0.062181	0	2e-05
121.1	loss	121	loss	EGAN00003352085 (SAMEA9990138)	8747788	8480187	424009350	0.157855	0	2.9e-05
121.2	loss	121	loss	EGAN00003352086 (SAMEA9990139)	8099158	7738446	386922300	0.145853	0	2.3e-05
126	loss	126	loss	EGAN00003352087 (SAMEA9990140)	16085883	15504788	775239400	0.221915	0	3.3e-05
127	loss	127	loss	EGAN00003352088 (SAMEA9990141)	3878277	3736751	186837550	0.068878	0	2e-05
128	loss	128	loss	EGAN00003352089 (SAMEA9990142)	8201598	7974723	398736150	0.151294	0	2.6e-05
130.1	no loss	130	no loss	EGAN00003352090 (SAMEA9990143)	7864752	7543800	377190000	0.139418	0	2.5e-05
130.2	no loss	130	no loss	EGAN00003352091 (SAMEA9990144)	7982415	7668217	383410850	0.143601	0	2.5e-05
133	loss	133	loss	EGAN00003352092 (SAMEA9990145)	5425233	5274772	263738600	0.097161	0	1.9e-05
134	no loss	134	no loss	EGAN00003352093 (SAMEA9990146)	4627663	4456765	222838250	0.083887	0	2e-05
135	loss	135	loss	EGAN00003352094 (SAMEA9990147)	9856464	9585436	479271800	0.176324	0	2.4e-05
141.1	no loss	141	no loss	EGAN00003352095 (SAMEA9990148)	17697939	17258398	862919900	0.319507	0	2.6e-05
141.2	no loss	141	no loss	EGAN00003352096 (SAMEA9990149)	4657963	4536999	226849950	0.027751	0	8e-06
144	loss	144	loss	EGAN00003352097 (SAMEA9990150)	2098404	2023075	101153750	0.010962	0	9e-06
146.1	loss	146	loss	EGAN00003352098 (SAMEA9990151)	5893757	5634134	281706700	0.026587	0	1e-05
146.2	loss	146	loss	EGAN00003352099 (SAMEA9990152)	8019802	7660658	383032900	0.143763	0	2.2e-05
147	loss	147	loss	EGAN00003352100 (SAMEA9990153)	12183987	11729514	586475700	0.217963	0	2.6e-05
150	loss	150	loss	EGAN00003352101 (SAMEA9990154)	8396201	8040233	402011650	0.150002	0	2.6e-05
152.1	loss	152	loss	EGAN00003352102 (SAMEA9990155)	8005477	7724026	386201300	0.145349	0	2.5e-05
152.2	no loss	152	loss	EGAN00003352103 (SAMEA9990156)	7391674	7175761	358788050	0.137841	0	2.7e-05
153	loss	153	loss	EGAN00003352104 (SAMEA9990157)	8992416	8583369	429168450	0.162918	0	2.3e-05
154	loss	154	loss	EGAN00003352105 (SAMEA9990158)	6819398	6586389	329319450	0.122409	0	2.3e-05
155	loss	155	loss	EGAN00003352106 (SAMEA9990159)	8512606	8150392	407519600	0.151599	0	2.2e-05
156	no loss	156	no loss	EGAN00003352107 (SAMEA9990160)	7828600	7616491	380824550	0.142201	0	2.4e-05
160	loss	160	loss	EGAN00003352108 (SAMEA9990161)	13559681	13186839	659341950	0.243391	0	2.6e-05
162	loss	162	loss	EGAN00003352109 (SAMEA9990162)	3187208	3089812	154490600	0.057469	0	1.8e-05
163	loss	163	loss	EGAN00003352110 (SAMEA9990163)	7012010	6806707	340335350	0.129417	0	2.4e-05
168	loss	168	loss	EGAN00003352111 (SAMEA9990164)	6855558	6488712	324435600	0.12268	0	2e-05
169	loss	169	loss	EGAN00003352112 (SAMEA9990165)	6208161	6044545	302227250	0.110908	0	3e-05
172	loss	172	loss	EGAN00003352113 (SAMEA9990166)	4314512	4148212	207410600	0.078667	0	2.2e-05
173.1	no loss	173	no loss	EGAN00003352114 (SAMEA9990167)	11816899	11309052	565452600	0.21122	0	2.6e-05
173.2	no loss	173	no loss	EGAN00003352115 (SAMEA9990168)	5987803	5664412	283220600	0.107595	0	2.2e-05
174	loss	174	loss	EGAN00003352116 (SAMEA9990169)	9716946	9385487	469274350	0.177491	0	5.9e-05
175	loss	175	loss	EGAN00003352117 (SAMEA9990170)	10047565	9426125	471306250	0.179273	0	2.4e-05
177	no loss	177	no loss	EGAN00003352118 (SAMEA9990171)	2227267	2120700	106035000	0.01436	0	1.1e-05
179	loss	179	loss	EGAN00003352119 (SAMEA9990172)	5363158	5245496	262274800	0.096172	0	2e-05
181.2	loss	181	loss	EGAN00003352120 (SAMEA9990173)	4229987	4043825	202191250	0.07658	0	1.9e-05
183	loss	183	loss	EGAN00003352121 (SAMEA9990174)	8090199	7856974	392848700	0.145311	0	2.1e-05
185.1	loss	185	loss	EGAN00003352122 (SAMEA9990175)	1542011	1463093	73154650	0.012243	0	9e-06
185.2	loss	185	loss	EGAN00003352123 (SAMEA9990176)	4306660	4086697	204334850	0.029356	0	1.2e-05
186	loss	186	loss	EGAN00003352124 (SAMEA9990177)	5064429	4912221	245611050	0.033025	0	1.7e-05
189	loss	189	loss	EGAN00003352125 (SAMEA9990178)	8983154	8587853	429392650	0.160303	0	1.9e-05
190.1	no loss	190	no loss	EGAN00003352126 (SAMEA9990179)	9820748	9546541	477327050	0.178163	0	2.7e-05
196	loss	196	loss	EGAN00003352127 (SAMEA9990180)	2539622	2454372	122718600	0.016485	0	7e-06
197	loss	197	loss	EGAN00003352128 (SAMEA9990181)	2289575	2237786	111889300	0.041812	0	1.8e-05
198.1	no loss	198	no loss	EGAN00003352129 (SAMEA9990182)	3853326	3690020	184501000	0.070445	0	2e-05
199	loss	199	loss	EGAN00003352130 (SAMEA9990183)	2965892	2827511	141375550	0.054434	0	1.4e-05
202.1	no loss	202	loss	EGAN00003352131 (SAMEA9990184)	2323758	2237887	111894350	0.042209	0	1.7e-05
202.2	loss	202	loss	EGAN00003352132 (SAMEA9990185)	2158031	2093366	104668300	0.010002	0	5e-06
204	loss	204	loss	EGAN00003352133 (SAMEA9990186)	4443581	4208498	210424900	0.023453	0	1.2e-05
205	no loss	205	no loss	EGAN00003352134 (SAMEA9990187)	2881194	2798212	139910600	0.051356	0	1.3e-05
207	no loss	207	no loss	EGAN00003352135 (SAMEA9990188)	2689858	2616332	130816600	0.047006	0	1.4e-05
209.2	loss	209	loss	EGAN00003352136 (SAMEA9990189)	2694817	2563880	128194000	0.049148	0	1.8e-05
211	loss	211	loss	EGAN00003352137 (SAMEA9990190)	7482246	7197560	359878000	0.138429	0	2.6e-05
213	no loss	213	no loss	EGAN00003352138 (SAMEA9990191)	1259382	1178472	58923600	0.009081	0	8e-06
218	loss	218	loss	EGAN00003352139 (SAMEA9990192)	4644214	4512999	225649950	0.020011	0	8e-06
221	loss	221	loss	EGAN00003352140 (SAMEA9990193)	6113147	5885401	294270050	0.110573	0	2.1e-05
224	no loss	224	no loss	EGAN00003352141 (SAMEA9990194)	8906894	8671680	433584000	0.159468	0	2.1e-05
226.2	loss	226	loss	EGAN00003352142 (SAMEA9990195)	9692502	9309361	465468050	0.17847	0	2.6e-05
227.1	loss	227	loss	EGAN00003352143 (SAMEA9990196)	3137792	3043165	152158250	0.056308	0	1.3e-05
227.2	loss	227	loss	EGAN00003352144 (SAMEA9990197)	4077995	3915603	195780150	0.073391	0	1.6e-05
229	loss	229	loss	EGAN00003352145 (SAMEA9990198)	11541203	11106505	555325250	0.207577	0	2.6e-05
230	loss	230	loss	EGAN00003352146 (SAMEA9990199)	6611696	6298663	314933150	0.120881	0	2.3e-05
231.2	no loss	231	no loss	EGAN00003352147 (SAMEA9990200)	8488664	8258860	412943000	0.149604	0	2.1e-05
232	loss	232	loss	EGAN00003352148 (SAMEA9990201)	9187516	8686453	434322650	0.165058	0	2.5e-05
233	loss	233	loss	EGAN00003352149 (SAMEA9990202)	2670665	2547760	127388000	0.023007	0	1e-05
234	loss	234	loss	EGAN00003352150 (SAMEA9990203)	5149559	5013268	250663400	0.093474	0	2.2e-05
235	loss	235	loss	EGAN00003352151 (SAMEA9990204)	4502270	4297440	214872000	0.08088	0	2.1e-05
241	no loss	241	no loss	EGAN00003352152 (SAMEA9990205)	2188873	2132523	106626150	0.039486	0	1.2e-05
242.4	loss	242	loss	EGAN00003352153 (SAMEA9990206)	5405247	5234064	261703200	0.100278	0	2.7e-05
245	no loss	245	no loss	EGAN00003352154 (SAMEA9990207)	3570430	3434584	171729200	0.064887	0	1.6e-05
246	no loss	246	no loss	EGAN00003352155 (SAMEA9990208)	8684781	8332935	416646750	0.159378	0	2.3e-05
247.1	loss	247	loss	EGAN00003352156 (SAMEA9990209)	7296005	7067068	353353400	0.132228	0	2.3e-05
247.2	loss	247	loss	EGAN00003352157 (SAMEA9990210)	7721994	7540124	377006200	0.138227	0	2.3e-05
248	no loss	248	no loss	EGAN00003352158 (SAMEA9990211)	1872487	1800535	90026750	0.010597	0	8e-06
249	loss	249	loss	EGAN00003352159 (SAMEA9990212)	13698825	13318604	665930200	0.248135	0	3.2e-05
251	loss	251	loss	EGAN00003352160 (SAMEA9990213)	8214835	7931575	396578750	0.148445	0	2.3e-05
252	loss	252	loss	EGAN00003352161 (SAMEA9990214)	1931382	1848460	92423000	0.013811	0	7e-06
254	no loss	254	no loss	EGAN00003352162 (SAMEA9990215)	3623381	3524739	176236950	0.065097	0	1.7e-05
256.2	no loss	256	no loss	EGAN00003352163 (SAMEA9990216)	1725431	1662739	83136950	0.012047	0	8e-06
258	loss	258	loss	EGAN00003352164 (SAMEA9990217)	2635868	2568346	128417300	0.01386	0	4e-06
259	loss	259	loss	EGAN00003352165 (SAMEA9990218)	6291127	6084969	304248450	0.112316	0	1.7e-05
260	loss	260	loss	EGAN00003352166 (SAMEA9990219)	4653367	4521019	226050950	0.085102	0	2.1e-05
261	no loss	261	no loss	EGAN00003352167 (SAMEA9990220)	2247231	2152348	107617400	0.010107	0	7e-06
262	loss	262	loss	EGAN00003352168 (SAMEA9990221)	4643046	4516938	225846900	0.083135	0	1.7e-05
265.2	no loss	265	no loss	EGAN00003352169 (SAMEA9990222)	2567592	2444228	122211400	0.010981	0	5e-06
268	loss	268	loss	EGAN00003352170 (SAMEA9990223)	9083658	8639845	431992250	0.164004	0	2.3e-05
271	loss	271	loss	EGAN00003352171 (SAMEA9990224)	9949233	9598638	479931900	0.179934	0	2.6e-05
273	loss	273	loss	EGAN00003352172 (SAMEA9990225)	12205474	11709038	585451900	0.219375	0	2.6e-05
278.1	loss	278	loss	EGAN00003352173 (SAMEA9990226)	3132023	3041749	152087450	0.057618	0	1.8e-05
278.2	loss	278	loss	EGAN00003352174 (SAMEA9990227)	7119608	6894979	344748950	0.128222	0	1.9e-05
280	loss	280	loss	EGAN00003352175 (SAMEA9990228)	10340298	9869854	493492700	0.185045	0	2.3e-05
281	no loss	281	no loss	EGAN00003352176 (SAMEA9990229)	4811952	4618871	230943550	0.087133	0	1.8e-05
282	loss	282	loss	EGAN00003352177 (SAMEA9990230)	2352181	2238779	111938950	0.015639	0	8e-06
283	loss	283	loss	EGAN00003352178 (SAMEA9990231)	7925362	7636230	381811500	0.030744	0	1.1e-05
284	loss	284	loss	EGAN00003352179 (SAMEA9990232)	2255674	2175351	108767550	0.021727	0	1.2e-05
285	loss	285	loss	EGAN00003352180 (SAMEA9990233)	9277459	8720224	436011200	0.168105	0	2.3e-05
287	no loss	287	no loss	EGAN00003352181 (SAMEA9990234)	5190939	5050577	252528850	0.031979	0	1e-05
288	no loss	288	no loss	EGAN00003352182 (SAMEA9990235)	2984459	2883355	144167750	0.020099	0	1.2e-05
291	no loss	291	no loss	EGAN00003352183 (SAMEA9990236)	8167139	7919319	395965950	0.14783	0	2.3e-05
294	loss	294	loss	EGAN00003352184 (SAMEA9990237)	9346183	9115454	455772700	0.168682	0	2.4e-05
295	loss	295	loss	EGAN00003352185 (SAMEA9990238)	9979622	9675224	483761200	0.180161	0	2.5e-05
296.2	no loss	296	no loss	EGAN00003352186 (SAMEA9990239)	10252280	9781403	489070150	0.185458	0	2.5e-05
297	no loss	297	no loss	EGAN00003352187 (SAMEA9990240)	5689229	5542489	277124450	0.102577	0	2.4e-05
298	loss	298	loss	EGAN00003352188 (SAMEA9990241)	5043989	4823616	241180800	0.091581	0	2.4e-05
303	no loss	303	no loss	EGAN00003352189 (SAMEA9990242)	8053626	7690593	384529650	0.149688	0	2.6e-05
304	loss	304	loss	EGAN00003352190 (SAMEA9990243)	2905470	2825895	141294750	0.018603	0	9e-06
305.2	loss	305	loss	EGAN00003352191 (SAMEA9990244)	3091898	2951610	147580500	0.055582	0	1.1e-05
306.2	no loss	306	no loss	EGAN00003352192 (SAMEA9990245)	2080577	2000306	100015300	0.011249	0	7e-06
308.2	loss	308	loss	EGAN00003352193 (SAMEA9990246)	7872519	7631019	381550950	0.003905	0	4e-06
309	loss	309	loss	EGAN00003352194 (SAMEA9990247)	8246875	7871604	393580200	0.148639	0	1.7e-05
310	loss	310	loss	EGAN00003352195 (SAMEA9990248)	17313525	16477485	823874250	0.130404	0	2.3e-05
312	loss	312	loss	EGAN00003352196 (SAMEA9990249)	7417999	7085391	354269550	0.133202	0	2.2e-05
313	loss	313	loss	EGAN00003352197 (SAMEA9990250)	3737937	3555611	177780550	0.067945	0	1.7e-05
315	loss	315	loss	EGAN00003352198 (SAMEA9990251)	7505087	7284751	364237550	0.134694	0	2.2e-05
318	loss	318	loss	EGAN00003352199 (SAMEA9990252)	15928577	14823236	741161800	0.284518	0	2.9e-05
319.1	loss	319	loss	EGAN00003352200 (SAMEA9990253)	3683218	3522223	176111150	0.021842	0	9e-06
319.2	no loss	319	loss	EGAN00003352201 (SAMEA9990254)	5986361	5834738	291736900	0.033984	0	8e-06
323	no loss	323	no loss	EGAN00003352202 (SAMEA9990255)	3622842	3520435	176021750	0.066443	0	1.9e-05
324	loss	324	loss	EGAN00003352203 (SAMEA9990256)	10276204	9612065	480603250	0.18192	0	2.1e-05
327	loss	327	loss	EGAN00003352204 (SAMEA9990257)	8324579	7953811	397690550	0.148359	0	2.5e-05
329	loss	329	loss	EGAN00003352205 (SAMEA9990258)	13905962	13431265	671563250	0.113595	0	2.1e-05
331.2	loss	331	loss	EGAN00003352206 (SAMEA9990259)	5929862	5523350	276167500	0.106267	0	2.1e-05
332	loss	332	loss	EGAN00003352207 (SAMEA9990260)	9894269	9450638	472531900	0.178238	0	2.6e-05
335	loss	335	loss	EGAN00003352208 (SAMEA9990261)	7392251	7156024	357801200	0.139562	0	2.8e-05
336	loss	336	loss	EGAN00003352209 (SAMEA9990262)	7463577	7129178	356458900	0.134245	0	3e-05
337	no loss	337	no loss	EGAN00003352210 (SAMEA9990263)	4893654	4758732	237936600	0.086624	0	1.7e-05
338.1	loss	338	loss	EGAN00003352211 (SAMEA9990264)	8859501	8572839	428641950	0.161073	0	2.5e-05
338.2	loss	338	loss	EGAN00003352212 (SAMEA9990265)	7374139	7171186	358559300	0.13387	0	2.5e-05
341	no loss	341	no loss	EGAN00003352213 (SAMEA9990266)	6420528	6240722	312036100	0.11578	0	2.7e-05
342.1	loss	342	loss	EGAN00003352214 (SAMEA9990267)	12644089	12010631	600531550	0.225835	0	2.4e-05
342.2	no loss	342	loss	EGAN00003352215 (SAMEA9990268)	2450303	2329834	116491700	0.043735	0	1.7e-05
343	loss	343	loss	EGAN00003352216 (SAMEA9990269)	3080809	2919367	145968350	0.055466	0	1.8e-05
344	loss	344	loss	EGAN00003352217 (SAMEA9990270)	7973443	7755187	387759350	0.143355	0	2.7e-05
345	no loss	345	no loss	EGAN00003352218 (SAMEA9990271)	8417620	8073633	403681650	0.151609	0	2.5e-05
352	loss	352	loss	EGAN00003352219 (SAMEA9990272)	5200561	5021811	251090550	0.092114	0	1.6e-05
353	loss	353	loss	EGAN00003352220 (SAMEA9990273)	8685259	8452438	422621900	0.161324	0	2.5e-05
355	loss	355	loss	EGAN00003352221 (SAMEA9990274)	2809553	2660426	133021300	0.050316	0	1.5e-05
356	no loss	356	no loss	EGAN00003352222 (SAMEA9990275)	8352763	8115179	405758950	0.152333	0	2.6e-05
357.1	loss	357	loss	EGAN00003352223 (SAMEA9990276)	15363829	14976856	748842800	0.27801	0	2.9e-05
357.2	no loss	357	loss	EGAN00003352224 (SAMEA9990277)	8837281	8596495	429824750	0.160474	0	2.3e-05
359	loss	359	loss	EGAN00003352225 (SAMEA9990278)	6516400	6209096	310454800	0.115793	0	2e-05
360	no loss	360	no loss	EGAN00003352226 (SAMEA9990279)	7171564	6978276	348913800	0.126714	0	2.2e-05
362.2	loss	362	loss	EGAN00003352227 (SAMEA9990280)	7199499	6968231	348411550	0.12996	0	2.4e-05
365	loss	365	loss	EGAN00003352228 (SAMEA9990281)	10914073	10570786	528539300	0.197505	0	2.5e-05
366	loss	366	loss	EGAN00003352229 (SAMEA9990282)	8167096	7926193	396309650	0.147355	0	2.4e-05
367	no loss	367	no loss	EGAN00003352230 (SAMEA9990283)	8179979	7958472	397923600	0.147263	0	2.2e-05
368.1	loss	368	loss	EGAN00003352231 (SAMEA9990284)	7969156	7475792	373789600	0.14216	0	2.1e-05
368.2	no loss	368	loss	EGAN00003352232 (SAMEA9990285)	8584510	8191875	409593750	0.154137	0	2.2e-05
372	loss	372	loss	EGAN00003352233 (SAMEA9990286)	7759924	7467381	373369050	0.004919	0	4e-06
373.2	loss	373	loss	EGAN00003352234 (SAMEA9990287)	4357565	4153081	207654050	0.077676	0	2e-05
376	loss	376	loss	EGAN00003352235 (SAMEA9990288)	7288587	7003916	350195800	0.046952	0	1.2e-05
377	no loss	377	no loss	EGAN00003352236 (SAMEA9990289)	9152457	8737786	436889300	0.167764	0	2.5e-05
378	no loss	378	no loss	EGAN00003352237 (SAMEA9990290)	2255260	2165600	108280000	0.015864	0	9e-06
379	no loss	379	no loss	EGAN00003352238 (SAMEA9990291)	3637030	3468033	173401650	0.064102	0	1.6e-05
380	loss	380	loss	EGAN00003352239 (SAMEA9990292)	7240160	6997206	349860300	0.130019	0	2.2e-05
381	no loss	381	no loss	EGAN00003352240 (SAMEA9990293)	9438296	9176989	458849450	0.169979	0	2.3e-05
383.1	no loss	383	no loss	EGAN00003352241 (SAMEA9990294)	6529510	6253476	312673800	0.117357	0	2.1e-05
383.2	no loss	383	no loss	EGAN00003352242 (SAMEA9990295)	10227984	9755475	487773750	0.183196	0	2.4e-05
385	no loss	385	no loss	EGAN00003352243 (SAMEA9990296)	4809447	4689933	234496650	0.08566	0	1.7e-05
386	no loss	386	no loss	EGAN00003352244 (SAMEA9990297)	6584889	6306115	315305750	0.117473	0	1.7e-05
389	loss	389	loss	EGAN00003352245 (SAMEA9990298)	5743221	5479402	273970100	0.10291	0	2.3e-05
390	no loss	390	no loss	EGAN00003352246 (SAMEA9990299)	7463688	7199775	359988750	0.134073	0	2.2e-05
391	loss	391	loss	EGAN00003352247 (SAMEA9990300)	10023713	9718444	485922200	0.179688	0	2.3e-05
393	loss	393	loss	EGAN00003352248 (SAMEA9990301)	8941039	8733487	436674350	0.15926	0	1.9e-05
394	loss	394	loss	EGAN00003352249 (SAMEA9990302)	4285810	4152139	207606950	0.076774	0	1.6e-05
395	no loss	395	no loss	EGAN00003352250 (SAMEA9990303)	3833091	3714556	185727800	0.067937	0	1.1e-05
396	loss	396	loss	EGAN00003352251 (SAMEA9990304)	6040344	5717948	285897400	0.109285	0	2.2e-05
399.2	loss	399	loss	EGAN00003352252 (SAMEA9990305)	8050641	7634864	381743200	0.02592	0	1.4e-05
401	loss	401	loss	EGAN00003352253 (SAMEA9990306)	3252815	3117583	155879150	0.057712	0	1.3e-05
402	no loss	402	no loss	EGAN00003352254 (SAMEA9990307)	8999539	8688920	434446000	0.161118	0	2.3e-05
404	loss	404	loss	EGAN00003352255 (SAMEA9990308)	4901152	4761470	238073500	0.08691	0	1.7e-05
406	no loss	406	no loss	EGAN00003352256 (SAMEA9990309)	7497973	7163620	358181000	0.134753	0	2.2e-05
407	loss	407	loss	EGAN00003352257 (SAMEA9990310)	6514605	6277064	313853200	0.011534	0	8e-06
410.1	loss	410	loss	EGAN00003352258 (SAMEA9990311)	8779783	8338663	416933150	0.158003	0	2e-05
410.2	loss	410	loss	EGAN00003352259 (SAMEA9990312)	7066996	6688027	334401350	0.12955	0	2.3e-05
411.1	loss	411	loss	EGAN00003352260 (SAMEA9990313)	8046814	7838071	391903550	0.14408	0	2.3e-05
411.2	loss	411	loss	EGAN00003352261 (SAMEA9990314)	7440130	7232807	361640350	0.134733	0	2.4e-05
412	loss	412	loss	EGAN00003352262 (SAMEA9990315)	12454151	11670836	583541800	0.224234	0	2.3e-05
415	loss	415	loss	EGAN00003352263 (SAMEA9990316)	3170522	3030342	151517100	0.033806	0	1.4e-05
417	loss	417	loss	EGAN00003352264 (SAMEA9990317)	7087783	6781793	339089650	0.129023	0	2.3e-05
418	loss	418	loss	EGAN00003352265 (SAMEA9990318)	6310299	6126144	306307200	0.034495	0	1.2e-05
419	loss	419	loss	EGAN00003352266 (SAMEA9990319)	4579294	4418858	220942900	0.082847	0	2.1e-05
422.1	no loss	422	loss	EGAN00003352267 (SAMEA9990320)	6971163	6766828	338341400	0.126825	0	2.4e-05
422.2	loss	422	loss	EGAN00003352268 (SAMEA9990321)	8969601	8705497	435274850	0.163493	0	2.6e-05
424	no loss	424	no loss	EGAN00003352269 (SAMEA9990322)	5998214	5828453	291422650	0.10838	0	2.5e-05
425	loss	425	loss	EGAN00003352270 (SAMEA9990323)	8962939	8363905	418195250	0.16096	0	2.2e-05
426	loss	426	loss	EGAN00003352271 (SAMEA9990324)	5942022	5738122	286906100	0.02462	0	9e-06
427.1	loss	427	loss	EGAN00003352272 (SAMEA9990325)	9205107	8931082	446554100	0.165773	0	2.6e-05
427.2	no loss	427	loss	EGAN00003352273 (SAMEA9990326)	2314611	2228841	111442050	0.023014	0	9e-06
428	no loss	428	no loss	EGAN00003352274 (SAMEA9990327)	4194077	3942766	197138300	0.074125	0	1.7e-05
430	loss	430	loss	EGAN00003352275 (SAMEA9990328)	11112915	10619864	530993200	0.201732	0	2.5e-05
432.1	loss	432	loss	EGAN00003352276 (SAMEA9990329)	9382248	9077682	453884100	0.169208	0	2.5e-05
432.2	loss	432	loss	EGAN00003352277 (SAMEA9990330)	10770330	10418030	520901500	0.192606	0	2.4e-05
433	loss	433	loss	EGAN00003352278 (SAMEA9990331)	2255205	2154994	107749700	0.040377	0	1.3e-05
437	loss	437	loss	EGAN00003352279 (SAMEA9990332)	4898339	4760922	238046100	0.087912	0	2e-05
439	loss	439	loss	EGAN00003352280 (SAMEA9990333)	6942090	6617713	330885650	0.124936	0	2.3e-05
441	no loss	441	no loss	EGAN00003352281 (SAMEA9990334)	3936280	3822453	191122650	0.024173	0	9e-06
443	no loss	443	no loss	EGAN00003352282 (SAMEA9990335)	2742505	2660667	133033350	0.049163	0	1.1e-05
445.1	loss	445	loss	EGAN00003352283 (SAMEA9990336)	7849239	7540302	377015100	0.00549	0	2e-06
445.2	no loss	445	loss	EGAN00003352284 (SAMEA9990337)	2016313	1954640	97732000	0.003242	0	1e-06
447	loss	447	loss	EGAN00003352285 (SAMEA9990338)	6514060	6305566	315278300	0.118267	0	2.1e-05
448	loss	448	loss	EGAN00003352286 (SAMEA9990339)	3188379	3077636	153881800	0.058571	0	2e-05
449	loss	449	loss	EGAN00003352287 (SAMEA9990340)	13442290	12969425	648471250	0.239063	0	2.3e-05
451	loss	451	loss	EGAN00003352288 (SAMEA9990341)	3064616	2974652	148732600	0.055115	0	1.7e-05
454	loss	454	loss	EGAN00003352289 (SAMEA9990342)	4944475	4720240	236012000	0.087648	0	1.8e-05
455.1	loss	455	loss	EGAN00003352290 (SAMEA9990343)	11147765	10666572	533328600	0.199842	0	2.5e-05
455.2	loss	455	loss	EGAN00003352291 (SAMEA9990344)	9479288	9104289	455214450	0.172427	0	0.000135
456	loss	456	loss	EGAN00003352292 (SAMEA9990345)	7836893	7527864	376393200	0.140596	0	2.2e-05
458	no loss	458	no loss	EGAN00003352293 (SAMEA9990346)	3453248	3302231	165111550	0.061315	0	1.2e-05
459	no loss	459	no loss	EGAN00003352294 (SAMEA9990347)	4968719	4736742	236837100	0.087738	0	2e-05
460.1	loss	460	loss	EGAN00003352295 (SAMEA9990348)	8501158	8248471	412423550	0.153451	0	2.9e-05
460.2	no loss	460	loss	EGAN00003352296 (SAMEA9990349)	2339767	2273348	113667400	0.041872	0	1.7e-05
462	loss	462	loss	EGAN00003352297 (SAMEA9990350)	10309400	10019068	500953400	0.186827	0	2.5e-05
463	loss	463	loss	EGAN00003352298 (SAMEA9990351)	2378142	2311152	115557600	0.043527	0	1.3e-05
464	loss	464	loss	EGAN00003352299 (SAMEA9990352)	11067414	10703085	535154250	0.196957	0	2.1e-05
465	loss	465	loss	EGAN00003352300 (SAMEA9990353)	12032608	11560573	578028650	0.216312	0	2.5e-05
466	loss	466	loss	EGAN00003352301 (SAMEA9990354)	3466598	3355956	167797800	0.062075	0	1.3e-05
467	loss	467	loss	EGAN00003352302 (SAMEA9990355)	2134510	2005121	100256050	0.038566	0	1.1e-05
468	loss	468	loss	EGAN00003352303 (SAMEA9990356)	5392959	5138986	256949300	0.097156	0	2e-05
469	no loss	469	no loss	EGAN00003352304 (SAMEA9990357)	10823575	10496026	524801300	0.193055	0	2.4e-05
470.1	no loss	470	no loss	EGAN00003352305 (SAMEA9990358)	7107428	6792847	339642350	0.131764	0	2.2e-05
470.2	no loss	470	no loss	EGAN00003352306 (SAMEA9990359)	15475000	14773769	738688450	0.281779	0	3.3e-05
471	loss	471	loss	EGAN00003352307 (SAMEA9990360)	4170431	3909742	195487100	0.077174	0	2.3e-05
473	no loss	473	no loss	EGAN00003352308 (SAMEA9990361)	11988723	11686462	584323100	0.216054	0	2.5e-05
